# Supplementary material for: Characterization of a Novel Glutamine Synthetase From Trichinella spiralis and Its Participation in Larval Acid Resistance, Molting, and Development
Source: Front Cell Dev Biol. 2021 Sep 20;9:729402. doi: 10.3389/fcell.2021.729402 (PMC8488193; doi:10.3389/fcell.2021.729402)
Supplement: Supplementary file 1 [file Data_Sheet_1.ZIP]

Archive with 104 entries (82 files):
- 729402-supplementary material-original figures and dates-jpg-2021-7-2/
- 729402-supplementary material-original figures and dates-jpg-2021-7-2/729402 Fig10/
- 729402-supplementary material-original figures and dates-jpg-2021-7-2/729402 Fig10/Fig10-A.xlsx
- 729402-supplementary material-original figures and dates-jpg-2021-7-2/729402 Fig10/Fig10-B.xlsx
- 729402-supplementary material-original figures and dates-jpg-2021-7-2/729402 Fig10/Fig10-C.xlsx
- 729402-supplementary material-original figures and dates-jpg-2021-7-2/729402 Fig10/Fig10-D.xlsx
- 729402-supplementary material-original figures and dates-jpg-2021-7-2/729402 Fig10/Fig10-E.xlsx
- 729402-supplementary material-original figures and dates-jpg-2021-7-2/729402 Fig10/Fig10-F.xlsx
- 729402-supplementary material-original figures and dates-jpg-2021-7-2/729402 Fig11/
- 729402-supplementary material-original figures and dates-jpg-2021-7-2/729402 Fig11/Fig11-A.xlsx
- 729402-supplementary material-original figures and dates-jpg-2021-7-2/729402 Fig11/Fig11-B.xlsx
- 729402-supplementary material-original figures and dates-jpg-2021-7-2/729402 Fig11/Fig11-C.xlsx
- 729402-supplementary material-original figures and dates-jpg-2021-7-2/729402 Fig12/
- 729402-supplementary material-original figures and dates-jpg-2021-7-2/729402 Fig12/Fig 12-Control siRNA.jpg
- 729402-supplementary material-original figures and dates-jpg-2021-7-2/729402 Fig12/Fig 12-Glufosinate.jpg
- 729402-supplementary material-original figures and dates-jpg-2021-7-2/729402 Fig12/Fig 12-PBS.jpg
- 729402-supplementary material-original figures and dates-jpg-2021-7-2/729402 Fig12/Fig 12-siRNA-356.jpg
- 729402-supplementary material-original figures and dates-jpg-2021-7-2/729402 Fig13/
- 729402-supplementary material-original figures and dates-jpg-2021-7-2/729402 Fig13/Fig13-A.xlsx
- 729402-supplementary material-original figures and dates-jpg-2021-7-2/729402 Fig13/Fig13-B.xlsx
- 729402-supplementary material-original figures and dates-jpg-2021-7-2/729402 Fig13/Fig13-C.xlsx
- 729402-supplementary material-original figures and dates-jpg-2021-7-2/729402 Fig3/
- 729402-supplementary material-original figures and dates-jpg-2021-7-2/729402 Fig3/Fig3-A.jpg
- 729402-supplementary material-original figures and dates-jpg-2021-7-2/729402 Fig3/Fig3-B.jpg
- 729402-supplementary material-original figures and dates-jpg-2021-7-2/729402 Fig4/
- 729402-supplementary material-original figures and dates-jpg-2021-7-2/729402 Fig4/Fig4-A.xlsx
- 729402-supplementary material-original figures and dates-jpg-2021-7-2/729402 Fig4/Fig4-B/
- 729402-supplementary material-original figures and dates-jpg-2021-7-2/729402 Fig4/Fig4-B/Fig 4B-TsGS.jpg
- 729402-supplementary material-original figures and dates-jpg-2021-7-2/729402 Fig4/Fig4-B/Fig 4B-Tubulin.jpg
- 729402-supplementary material-original figures and dates-jpg-2021-7-2/729402 Fig4/Fig4-B.xlsx
- 729402-supplementary material-original figures and dates-jpg-2021-7-2/729402 Fig5/
- 729402-supplementary material-original figures and dates-jpg-2021-7-2/729402 Fig5/Anti-rTsGS serum/
- 729402-supplementary material-original figures and dates-jpg-2021-7-2/729402 Fig5/Anti-rTsGS serum/Fig 5-10h IIL+Anti-rTsGS serum.jpg
- 729402-supplementary material-original figures and dates-jpg-2021-7-2/729402 Fig5/Anti-rTsGS serum/Fig 5-12h+Anti-rTsGS serum.jpg
- 729402-supplementary material-original figures and dates-jpg-2021-7-2/729402 Fig5/Anti-rTsGS serum/Fig 5-15h+Anti-rTsGS serum.jpg
- 729402-supplementary material-original figures and dates-jpg-2021-7-2/729402 Fig5/Anti-rTsGS serum/Fig 5-18h+Anti-rTsGS serum.jpg
- 729402-supplementary material-original figures and dates-jpg-2021-7-2/729402 Fig5/Anti-rTsGS serum/Fig 5-27h+Anti-rTsGS serum.jpg
- 729402-supplementary material-original figures and dates-jpg-2021-7-2/729402 Fig5/Anti-rTsGS serum/Fig 5-31h+Anti-rTsGS serum.jpg
- 729402-supplementary material-original figures and dates-jpg-2021-7-2/729402 Fig5/Anti-rTsGS serum/Fig 5-3dAW+Anti-rTsGS serum.jpg
- 729402-supplementary material-original figures and dates-jpg-2021-7-2/729402 Fig5/Anti-rTsGS serum/Fig 5-6h+Anti-rTsGS serum.jpg
- 729402-supplementary material-original figures and dates-jpg-2021-7-2/729402 Fig5/Anti-rTsGS serum/Fig 5-ML+Anti-rTsGS serum.jpg
- 729402-supplementary material-original figures and dates-jpg-2021-7-2/729402 Fig5/Anti-rTsGS serum/Fig 5-NBL+Anti-rTsGS serum.jpg
- 729402-supplementary material-original figures and dates-jpg-2021-7-2/729402 Fig5/Infection serum/
- 729402-supplementary material-original figures and dates-jpg-2021-7-2/729402 Fig5/Infection serum/Fig 5-10h+Infection serum.jpg
- 729402-supplementary material-original figures and dates-jpg-2021-7-2/729402 Fig5/Infection serum/Fig 5-12h+Infection serum.jpg
- 729402-supplementary material-original figures and dates-jpg-2021-7-2/729402 Fig5/Infection serum/Fig 5-15h+Infection serum.jpg
- 729402-supplementary material-original figures and dates-jpg-2021-7-2/729402 Fig5/Infection serum/Fig 5-18h+Infection serum.jpg
- 729402-supplementary material-original figures and dates-jpg-2021-7-2/729402 Fig5/Infection serum/Fig 5-27h+Infection serum.jpg
- 729402-supplementary material-original figures and dates-jpg-2021-7-2/729402 Fig5/Infection serum/Fig 5-31h+Infection serum.jpg
- 729402-supplementary material-original figures and dates-jpg-2021-7-2/729402 Fig5/Infection serum/Fig 5-3d+Infection serum.jpg
- 729402-supplementary material-original figures and dates-jpg-2021-7-2/729402 Fig5/Infection serum/Fig 5-6h+Infection serum.jpg
- 729402-supplementary material-original figures and dates-jpg-2021-7-2/729402 Fig5/Infection serum/Fig 5-ML+Infection serum.jpg
- 729402-supplementary material-original figures and dates-jpg-2021-7-2/729402 Fig5/Infection serum/Fig 5-NBL+Infection serum.jpg
- 729402-supplementary material-original figures and dates-jpg-2021-7-2/729402 Fig5/Normal serum/
- 729402-supplementary material-original figures and dates-jpg-2021-7-2/729402 Fig5/Normal serum/Fig 5-10h+Normal serum.jpg
- 729402-supplementary material-original figures and dates-jpg-2021-7-2/729402 Fig5/Normal serum/Fig 5-12h+Normal serum.jpg
- 729402-supplementary material-original figures and dates-jpg-2021-7-2/729402 Fig5/Normal serum/Fig 5-15h+Normal serum.jpg
- 729402-supplementary material-original figures and dates-jpg-2021-7-2/729402 Fig5/Normal serum/Fig 5-18h+Normal serum.jpg
- 729402-supplementary material-original figures and dates-jpg-2021-7-2/729402 Fig5/Normal serum/Fig 5-27h+Normal serum.jpg
- 729402-supplementary material-original figures and dates-jpg-2021-7-2/729402 Fig5/Normal serum/Fig 5-31h +Normal serum.jpg
- 729402-supplementary material-original figures and dates-jpg-2021-7-2/729402 Fig5/Normal serum/Fig 5-3d+Normal serum.jpg
- 729402-supplementary material-original figures and dates-jpg-2021-7-2/729402 Fig5/Normal serum/Fig 5-6h+Normal serum.jpg
- 729402-supplementary material-original figures and dates-jpg-2021-7-2/729402 Fig5/Normal serum/Fig 5-ML+Normal serum.jpg
- 729402-supplementary material-original figures and dates-jpg-2021-7-2/729402 Fig5/Normal serum/Fig 5-NBL+Normal serum.jpg
- 729402-supplementary material-original figures and dates-jpg-2021-7-2/729402 Fig6/
- 729402-supplementary material-original figures and dates-jpg-2021-7-2/729402 Fig6/Anti-rTsGS serum/
- 729402-supplementary material-original figures and dates-jpg-2021-7-2/729402 Fig6/Anti-rTsGS serum/Fig 6-3d AW+Anti-rTsGS serum.jpg
- 729402-supplementary material-original figures and dates-jpg-2021-7-2/729402 Fig6/Anti-rTsGS serum/Fig 6-6h IIL+Anti-rTsGS serum.jpg
- 729402-supplementary material-original figures and dates-jpg-2021-7-2/729402 Fig6/Anti-rTsGS serum/Fig 6-ML+Anti-rTsGS serum.jpg
- 729402-supplementary material-original figures and dates-jpg-2021-7-2/729402 Fig6/Infection serum/
- 729402-supplementary material-original figures and dates-jpg-2021-7-2/729402 Fig6/Infection serum/Fig 6-3d AW+Infection serum.jpg
- 729402-supplementary material-original figures and dates-jpg-2021-7-2/729402 Fig6/Infection serum/Fig 6-6h IIL+Infection serum.jpg
- 729402-supplementary material-original figures and dates-jpg-2021-7-2/729402 Fig6/Infection serum/Fig 6-ML+Infection serum.jpg
- 729402-supplementary material-original figures and dates-jpg-2021-7-2/729402 Fig6/Normal serum/
- 729402-supplementary material-original figures and dates-jpg-2021-7-2/729402 Fig6/Normal serum/Fig 6-3d AW+Normal serum.jpg
- 729402-supplementary material-original figures and dates-jpg-2021-7-2/729402 Fig6/Normal serum/Fig 6-6h IIL+Normal serum.jpg
- 729402-supplementary material-original figures and dates-jpg-2021-7-2/729402 Fig6/Normal serum/Fig 6-ML+Normal serum.jpg
- 729402-supplementary material-original figures and dates-jpg-2021-7-2/729402 Fig7/
- 729402-supplementary material-original figures and dates-jpg-2021-7-2/729402 Fig7/Fig7-A.xlsx
- 729402-supplementary material-original figures and dates-jpg-2021-7-2/729402 Fig7/Fig7-B.xlsx
- 729402-supplementary material-original figures and dates-jpg-2021-7-2/729402 Fig7/Fig7-C.xlsx
- 729402-supplementary material-original figures and dates-jpg-2021-7-2/729402 Fig7/Fig7-D.xlsx
- 729402-supplementary material-original figures and dates-jpg-2021-7-2/729402 Fig7/Fig7-E.xlsx
- 729402-supplementary material-original figures and dates-jpg-2021-7-2/729402 Fig7/Fig7-F.xlsx
- 729402-supplementary material-original figures and dates-jpg-2021-7-2/729402 Fig7/Fig7-G.xlsx
- 729402-supplementary material-original figures and dates-jpg-2021-7-2/729402 Fig7/Fig7-H.xlsx
- 729402-supplementary material-original figures and dates-jpg-2021-7-2/729402 Fig8/
- 729402-supplementary material-original figures and dates-jpg-2021-7-2/729402 Fig8/Fig8-A.jpg
- 729402-supplementary material-original figures and dates-jpg-2021-7-2/729402 Fig8/Fig8-B.jpg
- 729402-supplementary material-original figures and dates-jpg-2021-7-2/729402 Fig9/
- 729402-supplementary material-original figures and dates-jpg-2021-7-2/729402 Fig9/Fig9-A.xlsx
- 729402-supplementary material-original figures and dates-jpg-2021-7-2/729402 Fig9/Fig9-B/
- 729402-supplementary material-original figures and dates-jpg-2021-7-2/729402 Fig9/Fig9-B/Fig 9B-TsGS.jpg
- 729402-supplementary material-original figures and dates-jpg-2021-7-2/729402 Fig9/Fig9-B/Fig 9B-Tubulin.jpg
- 729402-supplementary material-original figures and dates-jpg-2021-7-2/729402 Fig9/Fig9-B.xlsx
- 729402-supplementary material-original figures and dates-jpg-2021-7-2/729402 Fig9/Fig9-C.xlsx
- 729402-supplementary material-original figures and dates-jpg-2021-7-2/729402 Fig9/Fig9-D/
- 729402-supplementary material-original figures and dates-jpg-2021-7-2/729402 Fig9/Fig9-D/Fig 9D-TsGS.jpg
- 729402-supplementary material-original figures and dates-jpg-2021-7-2/729402 Fig9/Fig9-D/Fig 9D-Tubulin.jpg
- 729402-supplementary material-original figures and dates-jpg-2021-7-2/729402 Fig9/Fig9-D.xlsx
- 729402-supplementary material-original figures and dates-jpg-2021-7-2/729402 Fig9/Fig9-E/
- 729402-supplementary material-original figures and dates-jpg-2021-7-2/729402 Fig9/Fig9-E/Fig 9E-TsGS, Tubulin and TsAPP.jpg
- 729402-supplementary material-original figures and dates-jpg-2021-7-2/729402 Fig9/Fig9-E.xlsx
- 729402-supplementary material-original figures and dates-jpg-2021-7-2/729402 Fig9/Fig9-F.xlsx
