# Supplementary material for: Characterization of a Novel Glutamine Synthetase From Trichinella spiralis and Its Participation in Larval Acid Resistance, Molting, and Development
Source: Front Cell Dev Biol. 2021 Sep 20;9:729402. doi: 10.3389/fcell.2021.729402 (PMC8488193; doi:10.3389/fcell.2021.729402)
Supplement: Supplementary file 1 [file Data_Sheet_1.ZIP › 729402-supplementary material-original figures and dates-jpg-2021-7-2/729402 Fig10/Fig10-A.xlsx]

## Sheet: Sheet1
		Culture time（h）
		2.5	12	18
Culture pH	Number of observed worms	Number of deaths
pH2.5	108	10	23	27
	101	13	22	28
	97	9	17	23
	Survival rate（%）	90.74	87.13	90.72
		78.7	78.22	82.47
		75	72.28	76.29
		Culture time（h）
		2.5	12	18
Culture pH	Number of observed worms	Number of deaths
pH4.5	106	1	3	8
	116	0	2	4
	99	0	0	1
	Survival rate（%）	99.06	100	100
		97.17	98.28	100
		92.45	96.55	98.99
		Culture time（h）
		2.5	12	18
Culture pH	Number of observed worms	Number of deaths
pH7.4	120	0	0	0
	113	0	1	1
	103	0	2	2
	Survival rate（%）	100	100	100
		100	99.12	98.06
		100	99.12	98.06
