# Supplementary material for: Characterization of a Novel Glutamine Synthetase From Trichinella spiralis and Its Participation in Larval Acid Resistance, Molting, and Development
Source: Front Cell Dev Biol. 2021 Sep 20;9:729402. doi: 10.3389/fcell.2021.729402 (PMC8488193; doi:10.3389/fcell.2021.729402)
Supplement: Supplementary file 1 [file Data_Sheet_1.ZIP › 729402-supplementary material-original figures and dates-jpg-2021-7-2/729402 Fig10/Fig10-B.xlsx]

## Sheet: Sheet1
	Concentration of crude protein （μg/μl）			OD value at 540nm			TsGS activity（U/mg prot）			Average	Standard Deviation
pH2.5	0.678571	0.53	0.52	0.03	0.024	0.019	1.68	1.72075	1.38846	1.59641	0.181234
pH4.5	0.619565	0.72	0.667	0.034	0.041	0.04	2.08533	2.16389	2.27886	2.17603	0.097333
pH7.4	0.573878	0.6	0.46	0.037	0.039	0.035	2.45	2.47	2.8913	2.60377	0.249214
