# Supplementary material for: Characterization of a Novel Glutamine Synthetase From Trichinella spiralis and Its Participation in Larval Acid Resistance, Molting, and Development
Source: Front Cell Dev Biol. 2021 Sep 20;9:729402. doi: 10.3389/fcell.2021.729402 (PMC8488193; doi:10.3389/fcell.2021.729402)
Supplement: Supplementary file 1 [file Data_Sheet_1.ZIP › 729402-supplementary material-original figures and dates-jpg-2021-7-2/729402 Fig10/Fig10-C.xlsx]

## Sheet: Sheet1
Culture time at pH2.5（h）	Dead worm number /worm number observed
	0mM Gln				2mM Gln				4mM Gln				8mM Gln				10mM Gln				20mM Gln
12	12/97	12/88	12/89	12/103	10/86	11/96	13/105	7/101	8/86	6/87	4/79	2/66	0/105	11/112	9/92	10/114	3/79	1/85	1/68	3/52	0/75	1/62	2/88	5/113
24	21/97	20/88	19/89	17/103	16/86	14/96	16/105	10/101	12/86	10/87	5/79	4/66	6/105	12/112	9/92	10/114	3/79	1/85	5/68	4/52	0/75	1/62	2/88	8/113
48	58/97	59/88	53/89	69/103	44/86	38/96	41/105	46/101	35/86	34/87	36/79	24/66	24/105	38/112	27/92	22/114	16/79	15/85	19/68	11/52	6/75	8/62	8/88	18/113
72	86/97	82/88	76/89	91/103	68/86	79/96	82/105	81/101	63/86	64/87	57/79	47/66	50/105	62/112	51/92	54/114	42/79	43/85	37/68	25/52	31/75	18/62	18/88	25/113
Survival rate（%）	87.6289	86.3636	86.5169	88.3495	88.3721	88.5417	87.619	93.0693	90.6977	93.1034	94.9367	96.9697	100	90.1786	90.2174	91.2281	96.2025	98.8235	98.5294	94.2308	100	98.3871	97.7273	95.5752
	78.3505	77.2727	78.6517	83.4951	81.3953	85.4167	84.7619	90.099	86.0465	88.5057	93.6709	93.9394	94.2857	89.2857	90.2174	91.2281	96.2025	98.8235	92.6471	92.3077	100	98.3871	97.7273	92.9204
	40.2062	32.9545	40.4494	33.0097	48.8372	60.4167	60.9524	54.4554	59.3023	60.9195	54.4304	63.6364	77.1429	66.0714	70.6522	80.7018	79.7468	82.3529	72.0588	78.8462	92	87.0968	90.9091	84.0708
	11.3402	6.81818	14.6067	11.6505	20.9302	17.7083	21.9048	19.802	26.7442	26.4368	27.8481	28.7879	52.381	44.6429	44.5652	52.6316	46.8354	49.4118	45.5882	51.9231	58.6667	70.9677	79.5455	77.8761
