# Supplementary material for: Characterization of a Novel Glutamine Synthetase From Trichinella spiralis and Its Participation in Larval Acid Resistance, Molting, and Development
Source: Front Cell Dev Biol. 2021 Sep 20;9:729402. doi: 10.3389/fcell.2021.729402 (PMC8488193; doi:10.3389/fcell.2021.729402)
Supplement: Supplementary file 1 [file Data_Sheet_1.ZIP › 729402-supplementary material-original figures and dates-jpg-2021-7-2/729402 Fig10/Fig10-D.xlsx]

## Sheet: Sheet1
siRNA-356	Number of worm deaths in 12 h of culture	pH2.5			Average	Standard deviation	pH4.5			Average	Standard deviation	pH7.4			Average	Standard deviation
		25	33	35			3	6	8			0	0	0
	Number of observed worms	94	114	90			94	98	110			93	103	98
	Survival rate（%）	73.4043	71.0526	61.1111	68.5227	6.5254	96.8085	93.8776	92.7273	94.4711	2.10437	100	100	100	100	0
Glufosinate	Number of worm deaths in 12 h of culture	pH2.5					pH4.5					pH7.4
		17	16	25			0	3	2			0	0	0
	Number of observed worms	98	95	116			103	120	108			92	103	110
	Survival rate（%）	82.6531	83.1579	78.4483	81.4197	2.58572	100	97.5	98.1481	98.5494	1.2974	100	100	100	100	0
Control siRNA	Number of worm deaths in 12 h of culture	pH2.5					pH4.5					pH7.4
		17	26	20			2	0	1			0	0	0
	Number of observed worms	98	119	103			108	90	93			103	100	102
	Survival rate（%）	82.6531	78.1513	80.5825	80.4623	2.25331	98.1481	100	98.9247	99.0243	0.929932	100	100	100	100	0
PBS	Number of worm deaths in 12 h of culture	pH2.5					pH4.5					pH7.4
		17	16	20			2	0	1			0	0	0
	Number of observed worms	100	84	93			120	110	94			89	94	104
	Survival rate（%）	83	80.9524	78.4946	80.8157	2.2558	98.3333	100	98.9362	99.0898	0.843892	100	100	100	100	0
