# Supplementary material for: Characterization of a Novel Glutamine Synthetase From Trichinella spiralis and Its Participation in Larval Acid Resistance, Molting, and Development
Source: Front Cell Dev Biol. 2021 Sep 20;9:729402. doi: 10.3389/fcell.2021.729402 (PMC8488193; doi:10.3389/fcell.2021.729402)
Supplement: Supplementary file 1 [file Data_Sheet_1.ZIP › 729402-supplementary material-original figures and dates-jpg-2021-7-2/729402 Fig10/Fig10-E.xlsx]

## Sheet: Sheet1
siRNA-356	Number of worm deaths in 24 hours of culture	pH2.5			Average	Standard deviation	pH4.5			Average	Standard deviation	pH7.4			Average	Standard deviation
		46	60	44			13	15	19			2	1	1
	Number of observed worms	94	114	90			94	98	110			93	103	98
	Survival rate（%）	51.0638	47.3684	51.1111	49.8478	2.14732	86.1702	84.6939	82.7273	84.5305	1.72728	97.8495	99.0291	98.9796	98.6194	0.66724
Glufosinate	Number of worm deaths in 24 hours of culture	pH2.5					pH4.5					pH7.4
		39	46	60			6	8	4			0	0	0
	Number of observed worms	98	95	116			103	120	108			92	103	110
	Survival rate（%）	60.2041	51.5789	48.2759	53.353	6.15881	94.1748	93.3333	96.2963	94.6015	1.52687	100	100	100	100	0
Control siRNA	Number of worm deaths in 24 hours of culture	pH2.5					pH4.5					pH7.4
		25	32	31			7	0	5			0	0	1
	Number of observed worms	98	119	103			108	90	93			103	100	102
	Survival rate（%）	74.4898	73.1092	69.9029	72.5007	2.35322	93.5185	100	94.6237	96.0474	3.46737	100	100	99.0196	99.6732	0.56603
PBS	Number of worm deaths in 24 hours of culture	pH2.5					pH4.5					pH7.4
		28	18	18			6	0	4			0	0	1
	Number of observed worms	100	84	93			120	110	94			89	94	104
	Survival rate（%）	72	78.5714	80.6452	77.0722	4.51337	95	100	95.7447	96.9149	2.6976	100	100	99.0385	99.6795	0.555144
