# Supplementary material for: Characterization of a Novel Glutamine Synthetase From Trichinella spiralis and Its Participation in Larval Acid Resistance, Molting, and Development
Source: Front Cell Dev Biol. 2021 Sep 20;9:729402. doi: 10.3389/fcell.2021.729402 (PMC8488193; doi:10.3389/fcell.2021.729402)
Supplement: Supplementary file 1 [file Data_Sheet_1.ZIP › 729402-supplementary material-original figures and dates-jpg-2021-7-2/729402 Fig10/Fig10-F.xlsx]

## Sheet: Sheet1
siRNA-356	Number of worm deaths in 48 h of culture	pH2.5			Average	Standard deviation	pH4.5			Average	Standard deviation	pH7.4			Average	Standard deviation
		82	100	82			21	19	23			4	1	2
	Number of observed worms	94	114	90			94	98	110			93	103	98
	Survival rate（%）	12.766	12.2807	8.88889	11.3118	2.11233	77.6596	80.6122	79.0909	79.1209	1.47656	95.6989	99.0291	97.9592	97.5624	1.70019
Glufosinate	Number of worm deaths in 48 h of culture	pH2.5					pH4.5					pH7.4
		78	83	103			7	8	6			1	3	2
	Number of observed worms	98	95	116			103	120	108			92	103	110
	Survival rate（%）	20.4082	12.6316	11.2069	14.7489	4.95258	93.2039	93.3333	94.4444	93.6606	0.681948	98.913	97.0874	98.1818	98.0607	0.918834
Control siRNA	Number of worm deaths in 24 hours of culture	pH2.5					pH4.5					pH7.4
		63	72	53			9	6	7			1	1	1
	Number of observed worms	98	119	103			108	90	93			103	100	102
	Survival rate（%）	35.7143	39.4958	48.5437	41.2513	6.59239	91.6667	93.3333	92.4731	92.491	0.833478	99.0291	99	99.0196	99.0162	0.0148515
PBS	Number of worm deaths in 48 h of culture	pH2.5					pH4.5					pH7.4
		55	49	61			10	4	6			2	1	1
	Number of observed worms	100	84	93			120	110	94			89	94	104
	Survival rate（%）	45	41.6667	34.4086	40.3584	5.41554	91.6667	96.3636	93.617	93.8824	2.35971	97.7528	98.9362	99.0385	98.5758	0.714576
