# Supplementary material for: Characterization of a Novel Glutamine Synthetase From Trichinella spiralis and Its Participation in Larval Acid Resistance, Molting, and Development
Source: Front Cell Dev Biol. 2021 Sep 20;9:729402. doi: 10.3389/fcell.2021.729402 (PMC8488193; doi:10.3389/fcell.2021.729402)
Supplement: Supplementary file 1 [file Data_Sheet_1.ZIP › 729402-supplementary material-original figures and dates-jpg-2021-7-2/729402 Fig11/Fig11-A.xlsx]

## Sheet: Sheet1
	siRNA-356	Glufosinate	Control siRNA	PBS
Number of recovered worms	189	123	253	239
	173	138	249	264
	196	153	237	251
	200	135	208	297
	197	143	231	233
	231	100	270	301
	203	97	255	296
	197	130	198	241
	150	87	280	239
	183	122	273	267
Average	191.9	122.8	245.4	262.8
Standard deviation	21.0473	21.6528	27.1833	26.6366
