# Supplementary material for: Characterization of a Novel Glutamine Synthetase From Trichinella spiralis and Its Participation in Larval Acid Resistance, Molting, and Development
Source: Front Cell Dev Biol. 2021 Sep 20;9:729402. doi: 10.3389/fcell.2021.729402 (PMC8488193; doi:10.3389/fcell.2021.729402)
Supplement: Supplementary file 1 [file Data_Sheet_1.ZIP › 729402-supplementary material-original figures and dates-jpg-2021-7-2/729402 Fig11/Fig11-B.xlsx]

## Sheet: Sheet1
							Average	Standard deviation
siRNA-356	Molting worm number	12	15	14	13	10	12.8	1.92354
	Number of observed worms	48	52	49	45	46	48	2.73861
	Molting rate（%）	25	28.8462	28.5714	28.8889	21.7391	26.6091	3.17641
Glufosinate	Molting worm number	15	19	14	13	11	14.4	2.96648
	Number of observed worms	52	50	50	51	53	51.2	1.30384
	Molting rate（%）	28.8462	38	28	25.4902	20.7547	28.2182	6.31013
Control siRNA	Molting worm number	24	21	25	24	24	23.6	1.51658
	Number of observed worms	48	53	55	50	49	51	2.91548
	Molting rate（%）	50	39.6226	45.4545	48	48.9796	46.4114	4.15332
PBS	Molting worm number	28	23	24	22	24	24.2	2.28035
	Number of observed worms	52	43	50	46	49	48	3.53553
	Molting rate（%）	53.8462	53.4884	48	47.8261	48.9796	50.428	2.99218
