# Supplementary material for: Characterization of a Novel Glutamine Synthetase From Trichinella spiralis and Its Participation in Larval Acid Resistance, Molting, and Development
Source: Front Cell Dev Biol. 2021 Sep 20;9:729402. doi: 10.3389/fcell.2021.729402 (PMC8488193; doi:10.3389/fcell.2021.729402)
Supplement: Supplementary file 1 [file Data_Sheet_1.ZIP › 729402-supplementary material-original figures and dates-jpg-2021-7-2/729402 Fig11/Fig11-C.xlsx]

## Sheet: Sheet1
							Average	Standard deviation
siRNA-356	Molting worm number	12	15	14	13	10	12.8	1.92354
	Number of observed worms	48	52	49	45	46	48	2.73861
	Molting inhibition rate（%）	50.43	42.8	43.34	42.71	56.89	47.234	6.29966
Glufosinate	Molting worm number	15	19	14	13	11	14.4	2.96648
	Number of observed worms	52	50	50	51	53	51.2	1.30384
	Molting inhibition rate（%）	42.8	24.65	44.48	49.45	58.84	44.044	12.5101
Control siRNA	Molting worm number	24	21	25	24	24	23.6	1.51658
	Number of observed worms	48	53	55	50	49	51	2.91548
	Molting inhibition rate（%）	0.85	21.43	9.87	4.82	2.88	7.97	8.23569
PBS	Molting worm number	28	23	24	22	24	24.2	2.28035
	Number of observed worms	52	43	50	46	49	48	3.53553
	Molting inhibition rate（%）	100	100	100	100	100	100	0
