# Supplementary material for: Characterization of a Novel Glutamine Synthetase From Trichinella spiralis and Its Participation in Larval Acid Resistance, Molting, and Development
Source: Front Cell Dev Biol. 2021 Sep 20;9:729402. doi: 10.3389/fcell.2021.729402 (PMC8488193; doi:10.3389/fcell.2021.729402)
Supplement: Supplementary file 1 [file Data_Sheet_1.ZIP › 729402-supplementary material-original figures and dates-jpg-2021-7-2/729402 Fig13/Fig13-A.xlsx]

## Sheet: Sheet1
	siRNA-356	Glufosinate	Control siRNA	PBS
Number of recovered adult worms	101	72	199	185
	110	71	183	172
	95	88	187	169
	83	81	192	192
	103	65	178	179
	94	57	165	181
	92	52	187	191
	98	71	167	170
	102	66	189	182
	107	59	177	193
Average	98.5	68.2	182.4	181.4
Standard deviation	7.87753	10.9219	9.67308	9.00864
