# Supplementary material for: Characterization of a Novel Glutamine Synthetase From Trichinella spiralis and Its Participation in Larval Acid Resistance, Molting, and Development
Source: Front Cell Dev Biol. 2021 Sep 20;9:729402. doi: 10.3389/fcell.2021.729402 (PMC8488193; doi:10.3389/fcell.2021.729402)
Supplement: Supplementary file 1 [file Data_Sheet_1.ZIP › 729402-supplementary material-original figures and dates-jpg-2021-7-2/729402 Fig13/Fig13-B.xlsx]

## Sheet: Sheet1
	Length of 6d AW female （μm）
	siRNA-356	Glufosinate	Control siRNA	PBS
	2112.3	2300.25	2713.63	2288.24
	2116	2108.99	2274.45	2454.38
	2176.4	1723.1	2405.43	2288.24
	1873.82	2331.41	2143.63	2405.43
	2060.71	1970.15	2611.51	2674.05
	2010.45	2035.9	2664.85	2455.91
	1966.88	1812.9	2674.05	2713.63
	1862.22	2074.99	2455.91	2143.63
	2247.4	1992.84	2393.57	2664.85
	2091.44	2006.05	2227.95	2322.15
	2091.44	1882.68	2274.45	2416.06
	1812.9	2079.99	2395.59	2611.51
	2035.9	1873.82	2441.88	2321.56
	2354.95	2247.51	2288.24	2479.31
	2114.84	1738.09	2479.31	2274.45
	2300.25	1862.22	2322.15	2321.56
	2108.99	2060.71	2553.27	2664.85
	1882.68	2010.45	2321.56	2322.15
	1812.9	2040.18	2611.51	2416.06
	2040.18	2091.44	2393.57	2611.49
	2086.57	2116	2322.15	2479.31
	2289.1	2176.4	2410.02	2274.45
	1723.1	1966.88	2454.38	2393.57
	2006.05	2086.57	2169.92	2169.92
	2096.36	2289.1	2416.06	2227.95
	2074.99	2096.36	2664.85	2395.59
	2247.51	2247.4	2416.06	2441.88
	1738.09	2674.05	2479.31	2553.27
	2405.43	2455.91	2611.49	2410.02
	1723.1	1992.84	2321.56	2664.85
Average	2048.76	2078.17	2430.41	2428.68
Standard deviation	184.302	204.795	153.306	157.842
