# Supplementary material for: Characterization of a Novel Glutamine Synthetase From Trichinella spiralis and Its Participation in Larval Acid Resistance, Molting, and Development
Source: Front Cell Dev Biol. 2021 Sep 20;9:729402. doi: 10.3389/fcell.2021.729402 (PMC8488193; doi:10.3389/fcell.2021.729402)
Supplement: Supplementary file 1 [file Data_Sheet_1.ZIP › 729402-supplementary material-original figures and dates-jpg-2021-7-2/729402 Fig13/Fig13-C.xlsx]

## Sheet: Sheet1
	siRNA-356	Glufosinate	Control siRNA	PBS
Number of NBL production	34	53	85	99
	51	67	120	69
	35	63	79	67
	42	72	101	116
	61	35	124	71
	24	81	124	108
	45	59	83	131
	39	38	93	80
	24	48	78	97
Average	39.4444	57.3333	98.5556	93.1111
Standard deviation	12.0531	15.3379	19.4365	22.7895
