# Supplementary material for: Characterization of a Novel Glutamine Synthetase From Trichinella spiralis and Its Participation in Larval Acid Resistance, Molting, and Development
Source: Front Cell Dev Biol. 2021 Sep 20;9:729402. doi: 10.3389/fcell.2021.729402 (PMC8488193; doi:10.3389/fcell.2021.729402)
Supplement: Supplementary file 1 [file Data_Sheet_1.ZIP › 729402-supplementary material-original figures and dates-jpg-2021-7-2/729402 Fig4/Fig4-A.xlsx]

## Sheet: Sheet1
	Sample Name	Target Name	Cт	△CT	△△CT	Relative mRNA expression level		Relative mRNA expression level
	ML	TsGS	26.7462	4.8043	0	1			Average	Standard deviation
		TsGS	26.8986	4.93335	0	1		ML	1	0
		TsGS	26.9045	4.82147	0	1		6h IIL	4.90023	0.43451
		Tubulin	21.9419					10h IIL	1.9022	0.152391
		Tubulin	21.9652					AW	0.623945	0.043253
		Tubulin	22.083					NBL	0.686461	0.449779
	6h IIL	TsGS	21.6349	2.42862	-2.37568	5.18982
		TsGS	21.8083	2.57995	-2.3534	5.11026
		TsGS	21.9512	2.68377	-2.1377	4.40061
		Tubulin	19.2063
		Tubulin	19.2283
		Tubulin	19.2674
	10h IIL	TsGS	25.3057	3.75829	-1.04601	2.06482
		TsGS	25.5861	4.02331	-0.910044	1.8791
		TsGS	25.6042	4.00371	-0.817762	1.76267
		Tubulin	21.5474
		Tubulin	21.5627
		Tubulin	21.6005
	AW	TsGS	26.5476	5.38894	0.584637	0.666817
		TsGS	26.7979	5.61213	0.678775	0.624695
		TsGS	26.9488	5.60655	0.785077	0.580321
		Tubulin	21.1586
		Tubulin	21.1858
		Tubulin	21.3422
	NBL	TsGS	27.8839	4.5348	-0.269499	1.20539
		TsGS	29.4509	6.10043	1.16708	0.445322
		TsGS	29.5365	6.11246	1.29099	0.40867
		Tubulin	23.3491
		Tubulin	23.3504
		Tubulin	23.424
