# Supplementary material for: Characterization of a Novel Glutamine Synthetase From Trichinella spiralis and Its Participation in Larval Acid Resistance, Molting, and Development
Source: Front Cell Dev Biol. 2021 Sep 20;9:729402. doi: 10.3389/fcell.2021.729402 (PMC8488193; doi:10.3389/fcell.2021.729402)
Supplement: Supplementary file 1 [file Data_Sheet_1.ZIP › 729402-supplementary material-original figures and dates-jpg-2021-7-2/729402 Fig4/Fig4-B.xlsx]

## Sheet: Sheet1
TsGS	IntDen				Tubulin	IntDen
ML	0.929	1.155	1.032		ML	1.191	1.264	1.213
6h IIL	2.513	2.249	2.357		6h IIL	1.229	1.199	1.187
10h IIL	1.483	1.397	1.547		10h IIL	1.247	1.224	1.119
AW	0.712	0.863	0.623		AW	1.262	1.29	1.123
NBL	0.989	1.095	1.011		NBL	1.273	1.137	1.221
Relative protein expression level				Average	Standard deviation
ML	0.780017	0.913766	0.850783	0.848189	0.0669123
6h IIL	2.04475	1.87573	1.98568	1.96872	0.0857776
10h IIL	1.18925	1.14134	1.38248	1.23769	0.127661
AW	0.564184	0.668992	0.554764	0.59598	0.0634056
NBL	0.776905	0.963061	0.82801	0.855992	0.0961807
