# Supplementary material for: Characterization of a Novel Glutamine Synthetase From Trichinella spiralis and Its Participation in Larval Acid Resistance, Molting, and Development
Source: Front Cell Dev Biol. 2021 Sep 20;9:729402. doi: 10.3389/fcell.2021.729402 (PMC8488193; doi:10.3389/fcell.2021.729402)
Supplement: Supplementary file 1 [file Data_Sheet_1.ZIP › 729402-supplementary material-original figures and dates-jpg-2021-7-2/729402 Fig7/Fig7-A.xlsx]

## Sheet: Sheet1
﻿Conceration（μg/μL）	OD value at 660 nm			Relative active（%）			Average	Standard deviation
0	0	0	0	0	0	0	0	0
0.05	0.013	0.012	0.014	7.7381	7.14286	8.38323	7.75473	0.620355
0.1	0.028	0.028	0.027	16.6667	16.6667	16.1677	16.5003	0.288099
0.15	0.04	0.042	0.041	23.8095	25	24.5509	24.4535	0.601188
0.2	0.054	0.053	0.055	32.1429	31.5476	32.9341	32.2082	0.695562
0.25	0.067	0.068	0.069	39.881	40.4762	41.3174	40.5582	0.721707
0.3	0.078	0.077	0.079	46.4286	45.8333	47.3054	46.5224	0.740503
0.35	0.088	0.088	0.087	52.381	52.381	52.0958	52.2859	0.164628
0.4	0.103	0.104	0.102	61.3095	61.9048	61.0778	61.4307	0.426571
0.45	0.115	0.116	0.117	68.4524	69.0476	70.0599	69.1866	0.812715
0.5	0.118	0.118	0.118	70.2381	70.2381	70.6587	70.3783	0.242826
0.55	0.125	0.123	0.124	74.4048	73.2143	74.2515	73.9568	0.647628
0.6	0.132	0.134	0.13	78.5714	79.7619	77.8443	78.7259	0.968082
0.65	0.137	0.137	0.135	81.5476	81.5476	80.8383	81.3112	0.409512
0.7	0.151	0.151	0.15	89.881	89.881	89.8204	89.8608	0.0349834
0.75	0.152	0.152	0.151	90.4762	90.4762	90.4192	90.4572	0.0329256
0.8	0.156	0.156	0.155	92.8571	92.8571	92.8144	92.8429	0.0246942
0.85	0.16	0.161	0.162	95.2381	95.8333	97.006	96.0258	0.899525
0.9	0.165	0.165	0.165	98.2143	98.2143	98.8024	98.4103	0.339545
0.95	0.168	0.167	0.168	100	99.4048	100.599	100.001	0.597021
1	0.168	0.168	0.167	100	100	100	100	0
