# Supplementary material for: Characterization of a Novel Glutamine Synthetase From Trichinella spiralis and Its Participation in Larval Acid Resistance, Molting, and Development
Source: Front Cell Dev Biol. 2021 Sep 20;9:729402. doi: 10.3389/fcell.2021.729402 (PMC8488193; doi:10.3389/fcell.2021.729402)
Supplement: Supplementary file 1 [file Data_Sheet_1.ZIP › 729402-supplementary material-original figures and dates-jpg-2021-7-2/729402 Fig7/Fig7-B.xlsx]

## Sheet: Sheet1
pH	OD value at 660 nm				relative activity(%)			Average	Standard deviation
3	0.001	0	0.001		0.952381	0	0.952381	0.634921	0.549857
3.5	0.003	0.002	0.003		2.85714	1.90476	2.85714	2.53968	0.549857
4	0.005	0.004	0.006		4.7619	3.80952	5.71429	4.7619	0.952381
4.5	0.009	0.01	0.008		8.57143	9.52381	7.61905	8.57143	0.952381
5	0.01	0.012	0.01		9.52381	11.4286	9.52381	10.1587	1.09971
5.5	0.02	0.021	0.023		19.0476	20	21.9048	20.3175	1.45479
6	0.083	0.082	0.081		79.0476	78.0952	77.1429	78.0952	0.952381
6.5	0.095	0.09	0.094		90.4762	85.7143	89.5238	88.5714	2.51976
7	0.105	0.105	0.105		100	100	100	100	0
7.5	0.104	0.104	0.103		99.0476	99.0476	98.0952	98.7302	0.549857
8	0.09	0.091	0.089		85.7143	86.6667	84.7619	85.7143	0.952381
8.5	0.083	0.085	0.08		79.0476	80.9524	76.1905	78.7302	2.39677
9	0.052	0.05	0.053		49.5238	47.619	50.4762	49.2063	1.45479
9.5	0.049	0.047	0.048		46.6667	44.7619	45.7143	45.7143	0.952381
10	0.048	0.048	0.047		45.7143	45.7143	44.7619	45.3968	0.549857
10.5	0.048	0.045	0.047		45.7143	42.8571	44.7619	44.4444	1.45479
