# Supplementary material for: Characterization of a Novel Glutamine Synthetase From Trichinella spiralis and Its Participation in Larval Acid Resistance, Molting, and Development
Source: Front Cell Dev Biol. 2021 Sep 20;9:729402. doi: 10.3389/fcell.2021.729402 (PMC8488193; doi:10.3389/fcell.2021.729402)
Supplement: Supplementary file 1 [file Data_Sheet_1.ZIP › 729402-supplementary material-original figures and dates-jpg-2021-7-2/729402 Fig7/Fig7-C.xlsx]

## Sheet: Sheet1
Temperature(℃)	OD value at 660nm				Relative activity (%)			Average	Standard deviation
20	0.002	0.001	0		5.71429	2.85714	0	2.85714	2.85714
30	0.01	0.012	0.011		28.5714	34.2857	31.4286	31.4286	2.85714
35	0.029	0.023	0.028		82.8571	65.7143	80	76.1905	9.18443
40	0.03	0.029	0.028		85.7143	82.8571	80	82.8571	2.85714
45	0.035	0.034	0.033		100	97.1429	94.2857	97.1429	2.85714
50	0.027	0.026	0.025		77.1429	74.2857	71.4286	74.2857	2.85714
60	0.015	0.013	0.015		42.8571	37.1429	42.8571	40.9524	3.29914
70	0.003	0.002	0.004		8.57143	5.71429	11.4286	8.57143	2.85714
