# Supplementary material for: Characterization of a Novel Glutamine Synthetase From Trichinella spiralis and Its Participation in Larval Acid Resistance, Molting, and Development
Source: Front Cell Dev Biol. 2021 Sep 20;9:729402. doi: 10.3389/fcell.2021.729402 (PMC8488193; doi:10.3389/fcell.2021.729402)
Supplement: Supplementary file 1 [file Data_Sheet_1.ZIP › 729402-supplementary material-original figures and dates-jpg-2021-7-2/729402 Fig7/Fig7-D.xlsx]

## Sheet: Sheet1
Metal lion	OD value at 660nm				Relative activity (%)			Average	Standard deviation
Mg2+	0.149	0.16	0.158		95.6969	102.762	101.477	99.9786	3.7633
Zn2+	0.04	0.039	0.03		25.6904	25.0482	19.2678	23.3355	3.5373
Mn2+	0.045	0.042	0.04		28.9017	26.975	25.6904	27.189	1.61632
Ca2+	0.036	0.03	0.029		23.1214	19.2678	18.6256	20.3383	2.43156
Fe2+	0.009	0.01	0.007		5.78035	6.42261	4.49583	5.56626	0.98107
Co2+	0.031	0.028	0.035		19.9101	17.9833	22.4791	20.1242	2.25555
Cu2+	0.018	0.015	0.012		11.5607	9.63391	7.70713	9.63391	1.92678
Ni2+	0.043	0.04	0.045		27.6172	25.6904	28.9017	27.4031	1.61632
无	0.017	0.021	0.015		10.9184	13.4875	9.63391	11.3466	1.96214
