# Supplementary material for: Characterization of a Novel Glutamine Synthetase From Trichinella spiralis and Its Participation in Larval Acid Resistance, Molting, and Development
Source: Front Cell Dev Biol. 2021 Sep 20;9:729402. doi: 10.3389/fcell.2021.729402 (PMC8488193; doi:10.3389/fcell.2021.729402)
Supplement: Supplementary file 1 [file Data_Sheet_1.ZIP › 729402-supplementary material-original figures and dates-jpg-2021-7-2/729402 Fig7/Fig7-E.xlsx]

## Sheet: Sheet1
Inhibitor	OD value at 660nm			Relative activity（%）			Average	Standard Deviation
No inhibitor	0.085	0.083	0.079	103.659	101.22	96.3415	100.407	3.72567
AEBSF(1mM)	0.078	0.091	0.082	95.122	110.976	100	102.033	8.11991
E-64(5μM)	0.083	0.08	0.079	101.22	97.561	96.3415	98.374	2.53862
EDTA(10μM)	0.032	0.041	0.035	39.0244	50	42.6829	43.9024	5.58851
glufosinate（10%）	0.023	0.025	0.019	28.0488	30.4878	23.1707	27.2358	3.72567
