# Supplementary material for: Characterization of a Novel Glutamine Synthetase From Trichinella spiralis and Its Participation in Larval Acid Resistance, Molting, and Development
Source: Front Cell Dev Biol. 2021 Sep 20;9:729402. doi: 10.3389/fcell.2021.729402 (PMC8488193; doi:10.3389/fcell.2021.729402)
Supplement: Supplementary file 1 [file Data_Sheet_1.ZIP › 729402-supplementary material-original figures and dates-jpg-2021-7-2/729402 Fig7/Fig7-F.xlsx]

## Sheet: Sheet1
Standard Curve (Fig7-F)
OD value at 660 nm	Phosphoric acid concentration/mmol/L
0	0
0.01	0.1
0.023	0.2
0.031	0.3
0.045	0.4
0.054	0.5
0.06	0.6
0.073	0.7
0.085	0.8
0.091	0.9
0.105	1
