# Supplementary material for: Characterization of a Novel Glutamine Synthetase From Trichinella spiralis and Its Participation in Larval Acid Resistance, Molting, and Development
Source: Front Cell Dev Biol. 2021 Sep 20;9:729402. doi: 10.3389/fcell.2021.729402 (PMC8488193; doi:10.3389/fcell.2021.729402)
Supplement: Supplementary file 1 [file Data_Sheet_1.ZIP › 729402-supplementary material-original figures and dates-jpg-2021-7-2/729402 Fig7/Fig7-G.xlsx]

## Sheet: Sheet1
Michaelis-Menten equation and Lineweaver-Burk（Fig7-G）
Substrate Concentration（mM）	Monosodium glutamate			ATP			NH4+
0	0	0	0	0	0	0	0	0	0
0.5	0.098	0.096	0.088	0.078	0.074	0.075	0.068	0.062	0.064
1	0.121	0.119	0.123	0.092	0.088	0.093	0.079	0.078	0.074
2	0.127	0.125	0.123	0.095	0.088	0.092	0.08	0.076	0.077
3	0.13	0.132	0.129	0.098	0.099	0.094	0.082	0.08	0.09
4	0.128	0.127	0.125	0.102	0.1	0.089	0.085	0.084	0.074
5	0.129	0.129	0.13	0.095	0.102	0.101	0.085	0.086	0.088
Phosphoric acid concentration/（mM/L)	0	0	0	0	0	0	0	0	0
	0.940523	0.921179	0.843803	0.747083	0.708395	0.718067	0.650363	0.592331	0.611675
	1.16298	1.14363	1.18232	0.882491	0.843803	0.892163	0.756755	0.747083	0.708395
	1.22101	1.20167	1.18232	0.911507	0.843803	0.882491	0.766427	0.727739	0.737411
	1.25003	1.26937	1.24036	0.940523	0.950195	0.901835	0.785771	0.766427	0.863147
	1.23068	1.22101	1.20167	0.979211	0.959867	0.853475	0.814787	0.805115	0.708395
	1.24036	1.24036	1.25003	0.911507	0.979211	0.969539	0.814787	0.824459	0.843803
V(mM/ug/min)	0	0	0	0	0	0	0	0	0
	0.0330008	0.0323221	0.0296071	0.0262134	0.024856	0.0251953	0.0228198	0.0207835	0.0214623
	0.0408063	0.0401275	0.041485	0.0309646	0.0296071	0.031304	0.0265528	0.0262134	0.024856
	0.0428425	0.0421638	0.041485	0.0319827	0.0296071	0.0309646	0.0268922	0.0255347	0.0258741
	0.0438606	0.0445393	0.0435212	0.0330008	0.0333402	0.0316433	0.0275709	0.0268922	0.0302859
	0.0431819	0.0428425	0.0421638	0.0343583	0.0336795	0.0299465	0.028589	0.0282496	0.024856
	0.0435212	0.0435212	0.0438606	0.0319827	0.0343583	0.0340189	0.028589	0.0289284	0.0296071
V(mM/ug/min)
Substrate Concentration（mM）	Monosodium glutamate			ATP			NH4+
0	0	0	0	0	0	0	0	0	0
0.5	0.0330008	0.0323221	0.0296071	0.0262134	0.024856	0.0251953	0.0228198	0.0207835	0.0214623
1	0.0408063	0.0401275	0.041485	0.0309646	0.0296071	0.031304	0.0265528	0.0262134	0.024856
2	0.0428425	0.0421638	0.041485	0.0319827	0.0296071	0.0309646	0.0268922	0.0255347	0.0258741
3	0.0438606	0.0445393	0.0435212	0.0330008	0.0333402	0.0316433	0.0275709	0.0268922	0.0302859
4	0.0431819	0.0428425	0.0421638	0.0343583	0.0336795	0.0299465	0.028589	0.0282496	0.024856
5	0.0435212	0.0435212	0.0438606	0.0319827	0.0343583	0.0340189	0.028589	0.0289284	0.0296071
	1/[S]	1/V
Monosodium glutamate	-5.13	0	0	0
	0	21.72	21.72	21.72
	2	30.3023	30.9386	33.7757
	1	24.506	24.9205	24.1051
	0.5	23.3413	23.7171	24.1051
	0.333333	22.7995	22.4521	22.9773
	0.25	23.1579	23.3413	23.7171
	0.2	22.9773	22.9773	22.7995
ATP	-6.71	0	0	0
	0	29.18	29.18	29.18
	2	38.1484	40.2318	39.6899
	1	32.2949	33.7757	31.9448
	0.5	31.2669	33.7757	32.2949
	0.333333	30.3023	29.9938	31.6022
	0.25	29.1051	29.6916	33.3929
	0.2	31.2669	29.1051	29.3954
NH4+	-5.98	0	0	0
	0	34.17	34.17	34.17
	2	43.8217	48.115	46.5934
	1	37.6608	38.1484	40.2318
	0.5	37.1855	39.1624	38.6487
	0.333333	36.2701	37.1855	33.0187
	0.25	34.9785	35.3987	40.2318
	0.2	34.9785	34.5681	33.7757
