# Supplementary material for: Characterization of a Novel Glutamine Synthetase From Trichinella spiralis and Its Participation in Larval Acid Resistance, Molting, and Development
Source: Front Cell Dev Biol. 2021 Sep 20;9:729402. doi: 10.3389/fcell.2021.729402 (PMC8488193; doi:10.3389/fcell.2021.729402)
Supplement: Supplementary file 1 [file Data_Sheet_1.ZIP › 729402-supplementary material-original figures and dates-jpg-2021-7-2/729402 Fig7/Fig7-H.xlsx]

## Sheet: Sheet1
Sample Name	Concentration of crude protein	OD value at 540 nm			TsGS activity（U/mg）			Average	Standard Deviation
ML	0.797132	0.023	0.025	0.019	1.09643	1.19177	0.905747	1.06465	0.145637
6hIIL	1.10037	0.0797	0.0682	0.072	2.75235	2.35521	2.48644	2.5313	0.20234
10hIIL	1.02057	0.052	0.044	0.061	1.93617	1.6383	2.27128	1.94858	0.316672
3dAW	0.892891	0.024	0.025	0.018	1.0214	1.06396	0.766051	0.950471	0.161123
NBL	0.621573	0.019	0.016	0.021	1.16157	0.978163	1.28384	1.14119	0.153854
