# Supplementary material for: Characterization of a Novel Glutamine Synthetase From Trichinella spiralis and Its Participation in Larval Acid Resistance, Molting, and Development
Source: Front Cell Dev Biol. 2021 Sep 20;9:729402. doi: 10.3389/fcell.2021.729402 (PMC8488193; doi:10.3389/fcell.2021.729402)
Supplement: Supplementary file 1 [file Data_Sheet_1.ZIP › 729402-supplementary material-original figures and dates-jpg-2021-7-2/729402 Fig9/Fig9-A.xlsx]

## Sheet: Sheet1
Sample Name	Target Name	Cт	△Ct	△△Ct	2-△△Ct	Relative expression level（%）				Sample Name	Average	Standard Deviation
1μM siRNA-356	TsGS	24.8994	5.94408	0.053492	0.963601	96.3601				1μM siRNA-356	91.4023	4.56811
1μM siRNA-356	TsGS	24.9426	5.8593	0.144279	0.904832	90.4832				2μM siRNA-356	57.9967	8.65969
1μM siRNA-356	TsGS	25.0445	5.77132	0.194894	0.873637	87.3637				3μM siRNA-356	41.8167	6.02864
1μM siRNA-356	tubulin	18.9553								Control siRNA	112.59	16
1μM siRNA-356	tubulin	19.0833								PBS	100	0
1μM siRNA-356	tubulin	19.2731
2μM siRNA-356	TsGS	26.3451	6.7207	0.830117	0.562483	56.2483
2μM siRNA-356	TsGS	26.4201	6.70511	0.990089	0.503447	50.3447
2μM siRNA-356	TsGS	26.0752	6.14566	0.569239	0.673972	67.3972
2μM siRNA-356	tubulin	19.6244
2μM siRNA-356	tubulin	19.715
2μM siRNA-356	tubulin	19.9295
3μM siRNA-356	TsGS	27.0848	7.12721	1.23662	0.424366	42.4366
3μM siRNA-356	TsGS	26.7598	6.78868	1.07365	0.475114	47.5114
3μM siRNA-356	TsGS	27.0608	7.07045	1.49403	0.35502	35.502
3μM siRNA-356	tubulin	19.9576
3μM siRNA-356	tubulin	19.9711
3μM siRNA-356	tubulin	19.9903
Control siRNA	TsGS	24.6178	5.50233	-0.388261	1.30881	130.881
Control siRNA	TsGS	24.8137	5.69789	-0.0171329	1.01195	101.195
Control siRNA	TsGS	24.7397	5.49655	-0.0798775	1.05693	105.693
Control siRNA	tubulin	19.1155
Control siRNA	tubulin	19.1158
Control siRNA	tubulin	19.2431
PBS	TsGS	25.4839	5.89059	0	1	100
PBS	TsGS	25.5688	5.71502	0	1	100
PBS	TsGS	25.6135	5.57643	0	1	100
PBS	tubulin	19.5933
PBS	tubulin	19.8538
PBS	tubulin	20.0371
