# Supplementary material for: Characterization of a Novel Glutamine Synthetase From Trichinella spiralis and Its Participation in Larval Acid Resistance, Molting, and Development
Source: Front Cell Dev Biol. 2021 Sep 20;9:729402. doi: 10.3389/fcell.2021.729402 (PMC8488193; doi:10.3389/fcell.2021.729402)
Supplement: Supplementary file 1 [file Data_Sheet_1.ZIP › 729402-supplementary material-original figures and dates-jpg-2021-7-2/729402 Fig9/Fig9-B.xlsx]

## Sheet: Sheet1
Sample Name	Target Name	IntDen	Relative expression level（%）				Sample Name	Average	Standard Deviation
1μM siRNA-356	TsGS	7.53	101.397				1μM siRNA-356	103.822	6.39021
1μM siRNA-356	TsGS	4.597	111.07				2μM siRNA-356	53.1348	19.6239
1μM siRNA-356	TsGS	2.63	98.9994				3μM siRNA-356	28.1091	2.26184
1μM siRNA-356	tubulin	3.665					Control siRNA	94.9613	5.86039
1μM siRNA-356	tubulin	2.106					PBS	100	0
1μM siRNA-356	tubulin	5.262
2μM siRNA-356	TsGS	3.427	68.252
2μM siRNA-356	TsGS	3.142	60.1947
2μM siRNA-356	TsGS	0.894	30.9578
2μM siRNA-356	tubulin	2.478
2μM siRNA-356	tubulin	2.656
2μM siRNA-356	tubulin	5.72
3μM siRNA-356	TsGS	2.148	28.3822
3μM siRNA-356	TsGS	1.83	25.7231
3μM siRNA-356	TsGS	1.076	30.2219
3μM siRNA-356	tubulin	3.735
3μM siRNA-356	tubulin	3.62
3μM siRNA-356	tubulin	6.051
Control siRNA	TsGS	8.439	100.745
Control siRNA	TsGS	5.673	95.1117
Control siRNA	TsGS	2.597	89.0271
Control siRNA	tubulin	4.134
Control siRNA	tubulin	3.035
Control siRNA	tubulin	5.778
PBS	TsGS	9.102	100
PBS	TsGS	5.261	100
PBS	TsGS	2.804	100
PBS	tubulin	4.492
PBS	tubulin	2.677
PBS	tubulin	5.554
