# Supplementary material for: Characterization of a Novel Glutamine Synthetase From Trichinella spiralis and Its Participation in Larval Acid Resistance, Molting, and Development
Source: Front Cell Dev Biol. 2021 Sep 20;9:729402. doi: 10.3389/fcell.2021.729402 (PMC8488193; doi:10.3389/fcell.2021.729402)
Supplement: Supplementary file 1 [file Data_Sheet_1.ZIP › 729402-supplementary material-original figures and dates-jpg-2021-7-2/729402 Fig9/Fig9-C.xlsx]

## Sheet: Sheet1
Culuture time	Sample Name	Target Name	Cт	△Ct	△△Ct	2-△△Ct	Relative expression level（%）		Sample Name	Average	Standard Deviation
1 day	siRNA-356	TsGS	31.2124	12.2886	0.301091	0.811638	81.1638	1day	siRNA-356	88.0106	5.99144
			30.626	11.6402	0.142822	0.905746	90.5746		control siRNA	110.858	12.2538
			31.1249	12.0849	0.1157	0.922934	92.2934		PBS	100	0
		tubulin	18.9239					2day	siRNA-356	41.8167	6.02864
			18.9857						control siRNA	112.59	16
			19.04						PBS	100	0
	control siRNA	TsGS	30.8013	11.7322	-0.255297	1.19358	119.358	3day	siRNA-356	33.3324	3.57108
			30.7334	11.5442	0.0467497	0.968115	96.8115		control siRNA	116.842	7.37935
			31.3962	11.7501	-0.219134	1.16404	116.404		PBS	100	0
		tubulin	19.0691
			19.1893
			19.6461
	PBS	TsGS	31.5975	11.9875	0	1	100
			31.6074	11.4974	0	1	100
			32.3381	11.9692	0	1	100
		tubulin	19.61
			20.11
			20.3689
2 day	siRNA-356	TsGS	27.0848	7.12721	1.23662	0.424366	42.4366
			26.7598	6.78868	1.07365	0.475114	47.5114
			27.0608	7.07045	1.49403	0.35502	35.502
		tubulin	19.9576
			19.9711
			19.9903
	control siRNA	TsGS	24.6178	5.50233	-0.388261	1.30881	130.881
			24.8137	5.69789	-0.0171329	1.01195	101.195
			24.7397	5.49655	-0.0798775	1.05693	105.693
		tubulin	19.1155
			19.1158
			19.2431
	PBS	TsGS	25.4839	5.89059	0	1	100
			25.5688	5.71502	0	1	100
			25.6135	5.57643	0	1	100
		tubulin	19.5933
			19.8538
			20.0371
3 day	siRNA-356	TsGS	34.0646	13.6996	1.62976	0.323141	32.3141
			34.2473	13.826	1.71876	0.30381	30.381
			34.1269	13.61	1.42267	0.37302	37.302
		tubulin	20.365
			20.4213
			20.5169
	control siRNA	TsGS	32.6986	11.9467	-0.12313	1.0891	108.91
			32.6424	11.8027	-0.304548	1.23503	123.503
			33.0449	11.9471	-0.240162	1.18113	118.113
		tubulin	20.7519
			20.8397
			21.0978
	PBS	TsGS	33.1095	12.0699	0	1	100
			33.1645	12.1073	0	1	100
			33.2758	12.1873	0	1	100
		tubulin	21.0397
			21.0572
			21.0885
