# Supplementary material for: Characterization of a Novel Glutamine Synthetase From Trichinella spiralis and Its Participation in Larval Acid Resistance, Molting, and Development
Source: Front Cell Dev Biol. 2021 Sep 20;9:729402. doi: 10.3389/fcell.2021.729402 (PMC8488193; doi:10.3389/fcell.2021.729402)
Supplement: Supplementary file 1 [file Data_Sheet_1.ZIP › 729402-supplementary material-original figures and dates-jpg-2021-7-2/729402 Fig9/Fig9-D.xlsx]

## Sheet: Sheet1
Culuture time	Sample Name	Target Name	IntDen	Relative expression level（%）		Culuture time	Sample Name	Target Name	Relative expression level（%）	Average	Standard Deviation
1 day	siRNA	TsGS	3.14342	93.3537		1 day	siRNA-356	TsGS	93.3537	91.955	7.07559
		Tubulin	4.47711						84.2845
	Control	TsGS	3.14023	105.59					98.2268
		Tubulin	3.95427					tubulin
	PBS	TsGS	3.15092	100
		Tubulin	4.18952
2 day	siRNA	TsGS	1.63423	42.2563			control siRNA	TsGS	105.59	105.108	2.92472
		Tubulin	3.42888						101.973
	Control	TsGS	3.63368	87.0363					107.762
		Tubulin	3.70149					tubulin
	PBS	TsGS	4.53435	100
		Tubulin	4.02018
3 day	siRNA	TsGS	2.33186	50.4632			PBS	TsGS	100	100	0
		Tubulin	3.92083						100
	Control	TsGS	4.78387	93.7658					100
		Tubulin	4.32898					tubulin
	PBS	TsGS	5.03629	100
		Tubulin	4.27328
						2 day	siRNA-356	TsGS	42.2563	46.5066	4.37247
Culuture time	Sample Name	Target Name	IntDen						46.2717
1 day	siRNA	TsGS	3.24442	84.2845					50.9918
		Tubulin	4.57611					tubulin
	Control	TsGS	3.34043	101.973
		Tubulin	3.89427
	PBS	TsGS	3.54092	100			control siRNA	TsGS	87.0363	92.3105	7.59453
		Tubulin	4.20943						101.015
2 day	siRNA	TsGS	1.73453	46.2717					88.8801
		Tubulin	3.61753					tubulin
	Control	TsGS	4.02293	101.015
		Tubulin	3.84328
	PBS	TsGS	4.69435	100			PBS	TsGS	100	100	0
		Tubulin	4.53024						100
3 day	siRNA	TsGS	2.55347	57.2195					100
		Tubulin	4.03728					tubulin
	Control	TsGS	5.03539	100.702
		Tubulin	4.52376
	PBS	TsGS	4.84973	100		3 day	siRNA-356	TsGS	50.4632	54.2833	3.4638
		Tubulin	4.38753						57.2195
									55.1672
Culuture time	Sample Name	Target Name	IntDen					tubulin
1 day	siRNA	TsGS	3.35438	98.2268
		Tubulin	4.58863
	Control	TsGS	3.25483	107.762			control siRNA	TsGS	93.7658	96.9222	3.5096
		Tubulin	4.05847						100.702
	PBS	TsGS	3.26743	100					96.2992
		Tubulin	4.39043					tubulin
2 day	siRNA	TsGS	1.94332	50.9918
		Tubulin	3.52347
	Control	TsGS	3.70043	88.8801			PBS	TsGS	100	100	0
		Tubulin	3.84923						100
	PBS	TsGS	4.90348	100					100
		Tubulin	4.53347					tubulin
3 day	siRNA	TsGS	2.50312	55.1672
		Tubulin	4.03796
	Control	TsGS	4.90973	96.2992
		Tubulin	4.53729
	PBS	TsGS	4.93674	100
		Tubulin	4.39341
