# Supplementary material for: Characterization of a Novel Glutamine Synthetase From Trichinella spiralis and Its Participation in Larval Acid Resistance, Molting, and Development
Source: Front Cell Dev Biol. 2021 Sep 20;9:729402. doi: 10.3389/fcell.2021.729402 (PMC8488193; doi:10.3389/fcell.2021.729402)
Supplement: Supplementary file 1 [file Data_Sheet_1.ZIP › 729402-supplementary material-original figures and dates-jpg-2021-7-2/729402 Fig9/Fig9-E.xlsx]

## Sheet: Results
Sample Name	Target Name	IntDen			Relative expression level（%）			Average	Standard Deviation
siRNA	TsGS	1.122	1.512	1.42	29.1262	40.4255	36.1111	35.221	5.70201
	TsAAP	3.758	4.38	3.29	101	115.625	80.3571	98.994	17.7193
	Tubulin	3.71	3.96	3.64
Control	TsGS	3.921	3.831	3.87	90.2913	94.6809	88.8889	91.287	3.02164
	TsAAP	4.31	3.92	3.74	102	94.7917	83.0357	93.2758	9.57259
	Tubulin	4.23	4.29	4.03
PBS	TsGS	4.733	4.62	4.56	100	100	100
	TsAAP	4.633	4.74	4.74	100	100	100
	Tubulin	4.613	4.92	4.23
