# Supplementary material for: Characterization of a Novel Glutamine Synthetase From Trichinella spiralis and Its Participation in Larval Acid Resistance, Molting, and Development
Source: Front Cell Dev Biol. 2021 Sep 20;9:729402. doi: 10.3389/fcell.2021.729402 (PMC8488193; doi:10.3389/fcell.2021.729402)
Supplement: Supplementary file 1 [file Data_Sheet_1.ZIP › 729402-supplementary material-original figures and dates-jpg-2021-7-2/729402 Fig9/Fig9-F.xlsx]

## Sheet: Sheet1
Sample Name	concentration of crude protein	OD value at 540 nm			U/mg			Average	Standard Deviation
Glufosinate	1.54725	0.031	0.032	0.03	0.761353	0.785913	0.736793	0.761353	0.0245598
siRNA-356	1.53129	0.041	0.044	0.043	1.01745	1.09189	1.06708	1.05881	0.0379067
Control	1.38765	0.061	0.066	0.069	1.67045	1.80738	1.88953	1.78912	0.110673
PBS	1.46745	0.061	0.066	0.069	1.57961	1.70909	1.78678	1.69183	0.104655
